# Supplementary material for: Spatial and temporal dynamics of cancer-associated fibroblast niches in breast cancer
Source: Breast Cancer Res. 2026 Jan 11;28:21. doi: 10.1186/s13058-025-02183-7 (PMC12849564; doi:10.1186/s13058-025-02183-7)
Supplement: Supplementary file 7 — Supplementary Material 7. [file 13058_2025_2183_MOESM7_ESM.xlsx]

## Sheet: Sheet1
Progenitor-like COL15A1+ fibroblats -Gao	Progenitor-like PI16+ fibroblats -Gao	iCAF -Elyada	myCAF -Elyada	iCAF -Wu	myCAF -Wu
Igfbp4	Adh1	Sned1	Thbs2	Tcf4	Isg15
Fgf7	Dpt	Scara5	Cilp	Nfia	Lox
Mgp	Sfrp4	Pla1a	Sdc1	Tnn	Pdpn
Gpnmb	Sema3c	Sfrp2	Col1a1	Pdgfd	Tpm4
Spry1	Ackr3	Il6	Tgfb1	Abca6	Pfn1
Lrp1	Cd248	Ccl7	Col12a1	Tac1	Plau
Serpinf1	C1qtnf3	Apoe	Col15a1	Dcx	Bnip3
Gpc3	Fbln1	Htra3	Sparcl1	Dusp1	Rab31
Nova1	Mgst1	Ackr3	Tnc	Fxyd1	Plod2
Sfrp2	Fstl1	Prss23	Sfrp1	Pdgfrl	Mfap2
Abca6	Cst3	Sfrp4	Cthrc1	Col15a1	Thbs1
Cxcl14	Plac9	Dpep1	Col8a1	Add3	Tnfrsf12a
Svep1	Cd55b	Ifi205	Thy1	Rgma	Ctsb
Dcn	Ccdc80	Scara3	Tagln	Plagl1	Pkm
Mgst1	Fbln2	Has1	Acta2	Phactr2	Sphk1
Fbln1	Dcn	Hp	Igfbp3	Plpp3	Timp3
Adh1	Pla2g2a	Adamts5	Crlf1	Aldh1a1	P4hb
Dpt	Slpi	Svep1	Cxcl14	Ldb2	Thbs2
Itm2a	Fbn1	Col14a1	Serpine2	Fcgrt	Cxcl9
Ccdc80	S100a10	Pcolce2	Spp1	Tnxb	Col10a1
Cxcl12	Efemp1	C3		Ogn	Eno1b
Igf1	Pcolce2	Ogn		Prnp	Sh3bgrl3
Srpx	Tnxb	Gstm3		Crabp2	Rarres1
Gsn	Gsn	Cxcl12		Lsp1	Igkv9-123
Ptgds	Pi16	Tnxb		Crabp1	Col1a1
Cfd	Cfd	Plpp3		Gpc3	Col12a1
C3	Igfbp6	Adm		Igf2	Mif
Apod	Clec3b	Dpt		Nr2f1	Igkv8-19
	Mfap5	Tnfaip6		Runx1t1	Igkv6-17
		Efemp1		Kcnq1ot1	Sfrp2
		Ptx3		Txnip	Cxcl14
		Gsn		Plekhh2	Cxcl10
		Clec3b		Tcf7l2	Cd24a
				Fbln5	Col11a1
				Pltp	Comp
				Dcn	Aebp1
				Srpx	Inhba
				Cfd	Sulf1
				Ptgds	Col8a1
				Spry1	Igkv18-36
				Dlk1	Igkv3-1
				Cxcl12	Igkv3-9
				Meg3	Bgn
				Igf1	Mmp11
				Itm2a	Fn1
				Apod	Cthrc1
